# Supplementary material for: Asphyxial Mechanisms in Sand Burial, Findings and Diagnostic Challenges—A Case Report and a Literature Review
Source: Diagnostics (Basel). 2026 May 30;16(11):1691. doi: 10.3390/diagnostics16111691 (PMC13256983; doi:10.3390/diagnostics16111691)
Supplement: Supplementary file 1 [file diagnostics-16-01691-s001.zip]

Archive with 2 entries (2 files):
- Supplementary Materials S1 28.05.2026.pdf
- Supplementary Materials S2 28.05.2026.pdf
